# Supplementary material for: Reduced Incidence of Carbapenem-Resistant Klebsiella pneumoniae Infections in Cardiac Surgery Patients after Implementation of an Antimicrobial Stewardship Project
Source: Antibiotics (Basel). 2019 Aug 28;8(3):132. doi: 10.3390/antibiotics8030132 (PMC6783823; doi:10.3390/antibiotics8030132)
Supplement: Supplementary file 1 [file antibiotics-08-00132-s001.zip]

Archive with 9 entries (8 files):
- Supplementary methods.pdf
- __MACOSX/
- __MACOSX/._Supplementary methods.pdf
- Supplementary table S1.pdf
- __MACOSX/._Supplementary table S1.pdf
- Supplementary figure S2.pdf
- __MACOSX/._Supplementary figure S2.pdf
- Supplementary figure S1.pdf
- __MACOSX/._Supplementary figure S1.pdf
